# Supplementary material for: Anti-Black racism in Canadian health care: a qualitative study of diverse perceptions of racism and racial discrimination among Black adults in Montreal, Quebec
Source: BMC Public Health. 2024 Nov 13;24:3152. doi: 10.1186/s12889-024-20636-0 (PMC11562605; doi:10.1186/s12889-024-20636-0)
Supplement: Supplementary file 2 — Supplementary Material 2 [file 12889_2024_20636_MOESM2_ESM.xlsx]

## Sheet: Perveiced racism
Additional File 2: Data Matrix
Participant Characteristics										Levels of perceived racism and racial discrimination in PHC experiences					Perceived intersectional experiences	Other perceptions of racism and racial discrimination
PID	Psedonym	Age	Sex	Gender	What best describes you?	Ethnicity	Financial Situation	Highest Education Level	Immigrant Status	Absent perceptions	Ambivalent perceptions	Covert Experiences and Microagressions	Overt experiences	Perceived systemic manifestations		Everyday racial discrimination	Workplace racial discrimination
01	Sarah	43	Female	Female	Caribbean	Haitian	Tight	College or trade school	Canadian-born	Not applicable.	Not applicable.	Has developed the ability to recognize subtle forms sof racism. Describes her experiences of racial discirmination as a feeling, refers to the "looks" that she is given and the "ways" that people interact with her as a Black person Assumptions related to her culture (e.g. diet) led the physician to not asking appropriate questions to diagnose her health issue Has felt infantilized by White nures …	Participant was told by a neurologist that it's common for "people like you to suffer from this disease" and was not offered any clarification on this statement upon request	Believes that racism in health care reflects the racism in general society. Explains that if she is racially discriminated agaisnt iin general society ( e.g.at stores, at pools and by her friends' parents) then she dhoesn't see why it would be different in health care	Stereotypes regarding Black women specifically (such as Black women's sexuality) influences anti-Black racism manifestations for Black women	Participant is a Black adoptee and was rasied by White, Quebecers. She was made aware of her racial minority status at an early age. Growing up, she constantly observed how her parents' biological, White, daughter would be treated differently by people in society in comparison to how she is treated (e.g. the participant would dget followed in stores while her White sister wouldn't).	Not applicable.
02	Lucy	23	Female	Non-Binary	Caribbean	Martiniquaise	Tight	University degree	Immigtant less than 10 years	Not applicable.	Not applicable.	A nurse dismissed her concerns and spoke to her condescendingly (and with intimidation). She did not experience overt expressions of racial discrimination. But her concerns were dismissed and relagated; her symptoms were ignored. She believes that this was caused by misconceptions that Black people feel pain differently. She often wonders if her dismissal in health care is caused by racial discri…	Not applicable.	Not applicable.	Her being young and a migrant/international student (which is shown through her accent) exacerbated prejudice agaisnt her She did not keep an eye out for racial discriminatory treatement when she first arrived in Canada because she was not used to dealing with situations where racial prejudice could impact interactions (since Black people are the majority group in Martinique)	Not applicable.	Not applicable.
03	Ava	22	Female	Female	Caribbean-Canadian	Black Canadian	Modestly comfortable	College or trade school	Canadian-born	Not applicable.	Not applicable.	Pain and severity of health needs dismissed multiple times, sometimes with family physician but usually at emergency departments (by triage nurses and physicians). Refusal to perform requested tests. Spoken to with disrespect and attitude during every health care visit.	Not applicable.	Racism is embedded within the health care system in Quebec. Medical school curriculums perpertuates anti-Black stereotypes and misconcpetions e.g. regarding higher pain tolerances among Black people	Negative sentiment towards anglophones worsen negative racial sentiment among Black people who speak English	Not applicable.	Not applicable.
04	Sherry	40	Female	Female	Caribbean	St Vincent/Trinidad	Modestly comfortable	University degree	Canadian-born	Not applicable.	Not applicable.	Participant's husband's health needs dismissed in emergency room (was told that he was lying about his condition) and he was assumed to be on drugs ; When finally seen, he was treated with little care - left with mediation running down his face, not given a tissue to clean it off; no referral given Stereotypes regarding young Black men being drug users hindered her husband's quality of care Bias …	Participant was dismissed by a dermatologist anad told that she would simply have to live with her hyperpigmentation because she's Black Participant's mother was refused tests for symptoms she had related to heart issues. They dismissd her by stating that "that happens all the time with Caribbeans"	Modern medicine was founded on biased ideologies that have stayed prevalent Racism in health care is mimic the prejudices and racial biases that are prevalent in general society and societal systems	Participant explains that her husband is educated, leads organizations, is a coach, and is training to become a teacher, so that none of his traits besides racism could explain how he was treated Ageism alonngside racism exacerbates the degrees to which her father and mother are repeatedly dismissed (and infantilized andn treated illiterate in health care) Sexism alongside racism exacerbates ster…	Not applicable.	Not applicable.
05	Olivia	37	Female	Female	Canadian	Haitian	Modestly comfortable	University degree	Canadian-born	Not applicable.	Not applicable.	Has been dismissed (e.g. regarding her level of pain) and has received inadequate care which she believes is due to her race. This may be caused by stereotyepes that Black people are not eduacted and perceptions that their feelings are not valid. This has only happened to her in the public sector and not when she seeks care in the private sector. "They just don't listen to what I'm saying."	Not applicable.	Racism within health care reflects social hierachies and systemic racism within general society,. For example, White women generally have more power and resources than Black women, and therefore may be treated better in health care due to fear of repercussions.	Gendered racism (concurrent experiences of gendered and racial discrimination) have exacerbated the care she has receievd. She is perceived as being dramtic and emotional because she is a woman, and this is amplified since she is also Black.	The racism that she experienced growinng up had always been from White females (spefically French White Canadians), resulting in her not being comfortable receiving health care from White female providers.	Not applicable.
06	Jada	40	Female	Female	Caribbean-Canadian	Haitian Canadian	Poor	University degree	Canadian-born	Not applicable.	Not applicable.	She was dismissed (e.g. not looked at, refused tests) and was told "it will pass" for multiple health problems (some chronic that she had for several years). Has had several difficulties access quality healthcare. Her condition became much more severe before she finally received the care she needed. Had she received preventive or timely care, her condition would not have worsened. It took a lot o…	Not applicable.	Medical school curriculums do not adequately train providers to attend to avrious issues that present differently among Black patients which hinders the quality of care they receive Providers are not neutral because all of their personal "baggage" and stereotypes follow them into their profession. They are humans and their lived experiences impact how they interact with speecific people. Discrimi…	Her dismissal in the healthcare system and subsequent experiences were caused by racial discriminaiton. She is calm, literate, and presents herelf well and speaks well ( she explains her needs very clearly), so no other factors were at play. Her pain and needs were dimissed due to her age - she was told that she's young and that it will "pass" She witnessed her mother who is paralyzed be dismisse…	Not applicable.	Not applicable.
07	Emma	63	Female	Female	Canadian	Black Canadian	Modestly comfortable	University degree	Canadian-born	Attribuets her negative experiences more so to her being very "vocal" and not to her being Black.	She is unsure whether she has faced racial discrimination in health care because she doen't consider the possibility of being treated differently based on race when seeking health care. However, she thinks that anti-Black stereotyeps are prevalent within health care in Montreal and that these stereotypes categorizes Black people into distinct grousp which impact the care they receive . Such group…	Not applicable.	Not applicable.	Nursing school curriculums do not offer sufficient training on illnesses that are more prevalent within Black communities (particularly sickle cell anemia) which leads to stereotypes (e.g. patients with sickle cell anemia being addicted to drugs) hindering quality of care. The limited mastery of skills that health care providers have to deal sickle cell anemia negatively impacted the care that he…	The way one presents themselves (looking young and thin) could lead to physicians and nurses not taking them seriously	Not applicable.	She experienced racial discrimination while working as a nurse. For example, she was referred to as "that nigger" by a patient in a long-term care facility that she worked at.
08	Jared	71	Male	Male	Caribbean	Jamaican	Comfortable	High school or less	Immigrant more than 10 years	Never felt treated differently within health care due to his race but believes that negative Black stereotypes (e.g. that Blac people use drugs or are addicted to drugs) could impede quality of care	Not applicable.	Not applicable.	Not applicable.	Not applicable.	Some Black stereotypes are more prevalent regarding Black boys (such as the idea that Black boys use drugs). These stereotypes could lead to inapproriate or suboptimal care provision.	Have had a few "blatant" experiences of racial discrimination in everyday life, such as being reufsed public servies.	Not applicable.
09	Shanice	68	Female	Female	Caribbean	Barbados	Tight	College or trade school	Immigrant more than 10 years	Not applicable.	Not applicable.	Explains that she never experienced blatant racism in health care (as is often in the case in the USA) but has many experiences of subtle forms of racism and racial discrimination. Sometimes you could see racism; other times, you could only feel it. It is difficult to express instances of racism when it is not "in your face". You notice it but it's so subtle that you just smile and wonder whether…	Not applicable.	Not applicable.	Language discrimination could hinder quality of care.	States that racism exists in Montreal, despite persistent denial by politicians. Describes that Black people are often stopped while driving, given a fine, and arrested for not apparent reason. "The way they do it Is we have it but let's sweep it under the rug. We don't want the world to know that, you know, Montreal is a racist place, we can't have that." Describes experiences of racisl discrimi…	Not applicable.
10	Amelia	70	Female	Female	Caribbean	Trindad	Comfortable	High school or less	Immigrant more than 10 years	Never felt treated differently within health care due to her race.	Not applicable.	Not applicable.	Not applicable.	Not applicable.	Language discrimination and colourism could hinder quality of care.	Not applicable.	Not applicable.
11	Eric	60	Male	Male	Caribean, Canadian, Africa, American	Trindad	Modestly comfortable	University degree	Immigtant less than 10 years	Never felt racially discriminated in health care but thinks that racism exists everywhere, including health care.	There were times where he feels like he was not being treated well durign a consultation, but he is unsure whether the treatment he received was racially motivated.	Not applicable.	Not applicable.	White people are the dominant group and a set of priviledges that Black people don't have. This may result is some feeling a sense of superiority and some of the people with this sense of racial superiority might work in health care and provide substandard care to Black people (as they believe they are different and better than them).	He thinks that ageism could impede health care consultations' of older patients, but he has never personally experienced this.	Believes that he faced racial discrimination in the schooling system in Canada. He was wrongfully accused of violating certain procedures while attempting to do a admissions test.
12	Antoine	53	Male	Male	Caribbean	Jamaica	Modestly comfortable	University degree	Immigrant more than 10 years	Doesn't seek care often and so has had limited exposure to potential racial dsicrimination.	Not applicable.	Describes an experience where he was repeatedly asked whether he was pn any medications when he went in for a procedure. Even though he said no, the the doctor and nurse persisted with the question. He believes that there was the the preconception that he must have illnesses due to the high prevalence of ceratin chronic illnesses in Caribbean communities. There have also been other times where pr…	Not applicable.	Not applicable.	Not applicable.	Not applicable.	Not applicable.
13	Allison	79	Female	Female	Canadian	Canadian	Comfortable	College or trade school	Canadian-born	Never felt treated differently within health care due to her race.	Not applicable.	Not applicable.	Not applicable.	Not applicable.	Language laws treat anglophones unfairly in Quebec	Explicit experiences of racism during childhood. Called "negresse" and "nigger Black" in elementary school. Believes that racism persists in society, but hasn't noticed it in recent times.	Not applicable.
14	Jennifer	50	Female	Female	Canadian	Jamaica	Comfortable	University degree	Immigrant more than 10 years	Believes that racism in health care exists but has never personally experienced it. Explains that this might be related to the fact that she has direct access to care service from her working environment, and also because she often seeks care in the provate sector.	Not applicable.	Not applicable.	Not applicable.	Not applicable.	Not applicable.	Not applicable.	Not applicable.
15	Kayla	67	Female	Female	Caribbean-Canadian	Jamaica	Prefer not to answer	College or trade school	Immigrant more than 10 years	Never experienced racial discrimiantion in a health care setting. Describes that she never left an appoitment questioninng why something was done or said to her and also explains that she only started seeking care more often later in life when she was diagnosed with high blood pressure. Expresses worry about an upcomining medical appoitment at a hospital that has a reputation to discriminate both…	Not applicable.	Not applicable.	Not applicable.	Not applicable.	Not applicable.	Experinced racism in her every day life, such as when she was attending nursing school. She noticed that she was being trated differently by the teachers and believed that it might have been caused by both racial and age discrimiantion.	Not applicable.
16	Elijah	36	Male	Male	Caribean, Canadian, Africa,	St Lucian	Tight	High school or less	Canadian-born	Not applicable.	Sometimes difficult to determine whether specific experiences were caused by racial discrimination because he doesn't have a huge number of non-Black friends to compare his experiences to. He is unsure whether non-Black people feel dismissed as frequently as he does.	Difficulty in describing experienes of racial discrimination because it's "so intangible"; it's a "feeling that you get" Repetitive experiences of racial discrimination has led him to being "conditioned" to ignore its manifestations Health needs dismissed and diminished due to the way he presents himself (tall, Black, skinny) - assumed to be as healthy as an NBA player Receives subpar treatment; …	Not applicable.	Not applicable.	Attempts to consult in French to avoid language discrimination (if he were to speak in English which is his first language) Makes an effort to "shrink" himself and to "perform illness" to avoid sterortypes of Black men being athletes or delinquents or a combination of the two	Not applicable.	Not applicable.
17	James	36	Male	Male	African, Canadian	Senegalese and Quebecois	Modestly comfortable	University degree	Canadian-born	Has not personally experienced racial discrimination in health care but adds that he also does not seek health care often. He believes that racial discrimnation in health care is a common occurrence due to his knowledge of other people who have faced it.	Not applicable.	He has a family member who was considered "erratic" and was dismissed when seeing health care and sent home, only to have to return when their illness got worst. On both occassions, it appeared that the family member was not being taken seriously due to racial and ethinic discrimination, and also prejudice liked to weight because the family member was a bit overweight. He has accompanied numerous…	Not applicable.	Not applicable.	Gendered stereotypes could impact the racial discrimination that Black men vs Black women are exposed to (e.g. by shaping care providers' preconcepions about what emotion and pain look like). Prejudice linked to immigrantion and language barriers (French and English) serve as important barriers to quality service and exacerbate experiences of racial discrimination via compounding stereotypes Skin…	Not applicable.	Not applicable.
18	Jackson	70	Male	Male	Caribbean	Trindad	Comfortable	University degree	Immigrant more than 10 years	Not applicable.	Not applicable.	Have been treated rudely while seeking health care; faced stereotypes that Black men are aggressive which reduced his comfort to advocate for better treatment and his belief that anythign would change if he did advocate for better care Believes that most of his poor experiences are due to racial and/or language discriminatoin but shares that it is dificulty to point to specific occurences if they…	Not applicable.	Can't differentiate racism in health care and racism in general society because racist people in general society are among those who work in health care (racism in health care reflects racism in general society)	Health care providers' uwnillingess to speak English hinders quality of care; heath care providers may pretend to not understand English to avoid dealing with certain patients This language discrimination hapepns in Qc generally and is also present n health care. Language discrimination is sometimes worst & more apparent than racial discrimination because you get language discirmination from Blac…	Faced blatant discriminaiton in everyday life, e.g. discriminated agaisnt in stores, had the police called on him after he was being mistreated by a White woman	Not applicable.
19	Andrew	26	Male	Male	Caribbean-Canadian	St-Vincent, Suriname	Tight	University degree	Canadian-born	Not applicable.	He noticed that older White nurses tend to be colder with him, but is unsure if this is caused by racism or if they have just been in bad moods.	He has had a few experiences where he felt racialized during health care consultations and during which he wondered whether he was being treated a certain way because he's Black. These situations usually involved triage nurses assuming that he is solely seeking care to receive pills, even though he never asks for any.	Not applicable.	Not applicable.	Not applicable.	All of the racial discrimiantion that he faced outside of health care, such as being called names on the street or being told to go back to his country, has involved older White people, and especially older White women.	Has faced racial discrimination while interning working as a research assistant in health care institutions. For example, he has had patients remark that they did not want a Black person working on their case. Most of these interactions occurred with older White women.
20	Mandy	30	Female	Female	Canadian	St Vincent/Italian	Modestly comfortable	College or trade school	Canadian-born	Not applicable.	Not applicable.	Has felt disregard and dismissed during health care consultations. Her pain level was dismissed, resultign in her feeling "small" abd "brushed off". For example, she once went to a clinic for a very painful abscess and was told to take tylenol and was sent home. She returned to the clinic a few days later and was told by a racialized provider to go to the emergency room for immediate care. She be…	Not applicable.	Not applicable.	Sterotypes that women are strong (emotionally and physicially) reduce quality of care Faces stigma for how she presents herself (evident that she is interested in punk and horror media, has several tattoos); assumptions regarding her social status could negatively impact her care. Such stereotypes and prejudicial ideas in addition to negative Black stereotype could impeded the quality of care she…	Not applicable.	Not applicable.
21	Tyler	36	Male	Male	Canadian	Trinidad/Central Africa	Prefer not to answer	University degree	Canadian-born	Never felt racially discriminated agaisnt in health care but believes that msiconceptions about Black and Indigenous people exist in medical systems (e.g. that they have higher pain tolerances) that can hinder the health care that racialized people received (e.e.g misdiagnossis or mis-prescriptions)	Not applicable.	Not applicable.	Not applicable.	Providers are sometimes unable to understand how various conditons manifest uniquely across different racial and ethnic groups and lack the knoqledge to care for the conditions appropriately	Not applicable.	Has experienced racial discrimination in his every day life on numerous occassions. For example, he has been stopped by police officers while driving for no apparent reason, he has been followed and accused of stealing while in stores, he has been called the "N" word when playing sports, and he has also faced microagressions.	Not applicable.
22	Natalie	26	Female	Female	African	Guinea	Modestly comfortable	University degree	Canadian-born	Has never linked a bad health care experience with racial discrimiantion. Shares that it's possible that she did experience racial discrimination but that she has never perceievd it, and that peopole percieve it differently. She does believe that racism could be manifested in health care (and shares a story that she has heard of when a nurses in a Montreal birthing ward dismissed the pain of a Bl…	It is difficult to attribute bad health care experiences with racism because the health care system in Montreal already has multiple issues. For example, bad treatement might be associated with the nursing shortage and not because of racial discrimination.	Not applicable.	Not applicable.	Not applicable.	Not applicable.	She has questionned whether certain experiences in her every day life had been caused by racism after the fact, but has never clearly attributed any bad experiences during the incidence.	Not applicable.
23	Bella	26	Female	Female	African -Canadian	Guinea	Comfortable	University degree	Canadian-born	Never perceived facing racial discrminaiton during her health care consultations, even though she often questions whether she is receiving appropriate care due to her race (e.g. whether she is being over prescribed, or prescribed the right medication) Mentions that she doesn't usually reflect on her interations following ehr consultations and that it's possible that she experienced a discriminato…	Difficult to tell whether you are being treated a certain way because you're Black or if other racial groups have the same experience	Not applicable.	Not applicable.	Not applicable.	Not applicable.	Not applicable.	Worked as an administrative assistant in a hospital's birthing ward, where she was the only Black person, and she often heard the nurses whom she worked with make discrimiantory commenrts about their Black and Maghrebian patients, such as regarding Black patients' unwillingness to get tested for certain medical conditions Such prejudicial ideas coudl hinder quality of care in several ways, such a…
24	Earl	35	Male	Male	African	Mali/Russia	Prefer not to answer	University degree	Immigrant more than 10 years	Has never felt racially discriminated agaisnt during his health care consultations. Mentions that this might be associated with his limited interractions with health care providers because he doesn't get ill often and thus doesn't seek care often. Shares that there has been an increase in attention paid to anti-Black racism and that people are beginning to attempt to be more aware of their biases.	Shares that it's difficult too pinpoint racial discrimination and that it's possible that he faced it without realizing it. A poor health care interaction/consultation could be caused by several factors and not necessarilyt racism. Believes that many of the Black women that he is close to have been overpresceibed pills, but he is unsure whether that is perculiar to the Black population or if Whit…	Not applicable.	Not applicable.	Remnants of ideologies that Black bodies are invaluable (such as those that encouraged the use of Black enslaved women for medical experiemnts in the 1800s and 1900s) may continue to impact the care that Black women receive Beliefs that individuals could be racist but that it's more complicated to say that " the whole system is,the whoel hospital is racist"	Sex may impact the anti-BLACK perceptions that Black women are exposed to vs Black men Black people who recently immigrant to Canada, especially those who come from less eduacted backgrounds, may be more susceptible to racial discrimiantion because they might not understand that they are being treated differently on the basis of their race or knowledgeable about how racism mmight manifest in a Ca…	Not applicable.	Not applicable.
25	Miranda	26	Female	Female	African	Congo	Modestly comfortable	University degree	Canadian-born	Not applicable.	Not applicable.	Has been dismissed several times when she sought care for a health issue that tends to return. After describing her symptoms, her needs are often minimized as being caused by anxiety or stress and she is usually sent home without having tests and withour appropriate prescriptions She is treated as though she is exagerating her symptoms. Often perceives that she isn't being listened to because she…	Not applicable.	Not applicable.	People often perceive her to be younger than she is, resulting in her being more dismissed and belittled, especially when seeking gynecological care Her being both Black and a woman might impact her experiences because people's perceptions of you are influenced by how they see you Has been treated by a physician like she and her family were illiterate or unable to adequalte explain her symptoms b…	Not applicable.	Not applicable.
26	Anne-Marie	25	Female	Female	African	Mali	Modestly comfortable	University degree	Canadian-born	Does not think that her poor experiences were necessarily caused by race because she can't compare her poor experiences with how White people are treated.	Based on studies, she beliefs that certain stereotypes (e.g. Black women having higher pain thresholds) could negatively impact the care that Balck owmen receive (could be dismissed). Such prejudice worries her but she isn't sure whether she necessarily experienced it. She explains that she isn't always 100% confident in the quality of care that she receives and that she often questions whether s…	Not applicable.	Not applicable.	Not applicable.	Stereotypes agaisnt Black women (e.g. regarding higher pain tolerances) could hinder quality of care Being young, a woman, and Black could each impact the way she is teated; e.g. not taken seriously	Not applicable.	Not applicable.
27	Matthew	26	Male	Male	African	Congo	Modestly comfortable	High school or less	Immigrant more than 10 years	Shares that he hasn't perceievd much racial discrimiantion in his health care consultations and that it might be caused by him being "conditioned " to ignore any potential racial discrimination and to just "keep it moving".	Not applicable.	Has not experienced flagrant racial discrimination in health care but has had instances where his needs were dismissed and during which he wondered whether he would have been treated the same way if he was White. He picks up on this discrimination by the energy the providers ommit, the lack of attention or interest thart is being paid to him	Not applicable.	Not applicable.	Not applicable.	Not applicable.	Not applicable.
28	Antoinette	39	Female	Female	African	Nigerian	Comfortable	University degree	Immigtant less than 10 years	Never perceived to be racially discriminated against in Montreal health care, especially when comparing her health care in Montreal to the care she received in the UK (where she believes racism is more blatant) Doesn't asoociate her bad experiences to racism	Shares that there might be expressions of subtle forms of racial and language prejudice that could be intentional or unintentional	Not applicable.	Not applicable.	Not applicable.	Does not perceive cultural differences to impact care	Has not perceived having been discriminated agaisnt for race or language. Shares that she experiences blantant racism in the UK and that she has yet to observe anything comparable to that level of racism.	Not applicable.
29	Robert	28	Male	Male	African	Nigerian	Modestly comfortable	University degree	Immigtant less than 10 years	Participant hasn't perceived racial dsicrmination during his own health care consultations	The causes of poor health care experiences are not always easy to pinpoint	Participant accompanies his mother to her health care consultations and recounted experiences that they've had with her serious health needs being persistently dismissed, resulting in them being shuffled through the health care system to several clinics and emergency rooms. The participant believes that the severity of his mother's health needs were diminished. A White nurse appeared to not care …	Not applicable.	Social status impacts the care patients receive: "Sometimes, it's not easy to pinpoint but difinitely know if you were somebody elsse with more power and more means, like more… majority group, for example, I don't think this would happen that way." White people are more likely to be taken more seriously and not dismissed when seeking health care. They may also have greater power when advocating f…	Language discrimination, racial discrimination, and age discrimination might have worked together to reduce the quality of care that his mother received Participant was unable to identify microagressions and subtle forms of racism as a newcomer to Canada; his ability to do so grew with time as an international student at a Canadian university. Immigrating to Canada from a country that is not race…	Experienced many microaggressions in his everyday life. For example, in university, he was often chosen last for group projects due to assumptions that he would not be an asset, and he would often be surveilled in the cafeteria to ensure he would not steal anything. "There are people who are expting certaing kinds of [behaviours] from you just because you look different."	Not applicable.
30	Tina	37	Female	Female	Caribbean	Guadeloupian	Prefer not to answer	University degree	Immigtant less than 10 years		Not applicable.	Has been dismised and has received subtle discriminatory remarks from both physicians and other health cacre staff (ncluding secrtaries). For example, after seeking care at a drop-in clinic, she was told to brng her baby to child protective services after expressing concerns about not beng able to go to an emergency room. A pediatrician refused to touch (and remove the clothing from) her prematur…	A pediatrician refused to touch (and remove the clothing from) her premature baby when they went in for follow-ups.	People with racial prejudice may also work in health care (which could affect the car they provide to Black patients) Patients who come from higher social backgrounds may be exposed to less discrimination because the providers might believe that their actions could have greater consequences Racisl discrimination in health care is a product of the personalities of specific people; we can't general…	She experienced discirmination related to her status as an immigrant. For example, she was dismissed as solely seeking "documents" when she went for regular cheeckups for her high-risk pregnancy. She felt criticized for seeking perinatal care while being a recent immigrant (with temporary residence status). Markers of immigration (e.g. accents) may exacerbate the racial prejudice that Black peopl…	Has travelled a lot prior to immigrating to Canada and so she compares her experiences of racism and discrimination in Canada to the other countries she's travelled to. She thinks racism in Canada exsists but is mostly manifested as microaggression, its manifestations are "worst" in other countries.	Not applicable.
31	Gayle	26	Female	Female	African	Togolaise	Comfortable	University degree	Immigtant less than 10 years	Not applicable.	Difficult to discern whether some poor instances were influenced by being Black.	Pain level dismissed in hospital because the participant did not physically look like she was in pain in a way that a White person might portray their pan. Specific questions regarding pain not asked while waiting for care for 10+ hours.	Not applicable.	Not applicable.	Markers of immigration or being the descendant of immigrants (like having a foreign accent) could exacerbate anti-Black sentiment. The more people stray away from societal norms (i.e. the more differences one present vis a vis societal norms), the more their differences could impact how they're treated	Not applicable.	Not applicable.
32	Zach	30	Male	Male	African	Cameroon	Comfortable	University degree	Immigrant more than 10 years	Does not seek health care often but, during the times he did seek health care, never felt like he was being racically discriminated. He shares that his health concerns have been dismissed at the ER: "They didn't see the urgency of my pain or they didn't see the depth of my pain when I wa explaining it to them." But he doesn't attribute this to racism or racial discrimination. He is aware of cases…	Not applicable.	Not applicable.	Not applicable.	Not applicable.	He imagines that streotypes about African people (e.g. that they carry ceratin illnesses) could hinder the care that African immigrants receive. But he does not believe that he has personally experienced this.	Has experienced racial discirminaiton in his every day life in Montreal. For example, he has been called "monkey" and other offensive names and has also faced microaggressions like being asked whether or not he's even seek a lion or a monkey.	Not applicable.
